# Supplementary material for: Protective Effect of Pyrus ussuriensis Maxim. Extract against Ethanol-Induced Gastritis in Rats
Source: Antioxidants (Basel). 2021 Mar 12;10(3):439. doi: 10.3390/antiox10030439 (PMC8002011; doi:10.3390/antiox10030439)
Supplement: Supplementary file 1 [file antioxidants-10-00439-s001.zip]

Archive with 7 entries (6 files):
- Supplementary files/Supplementary figures/
- Supplementary files/Supplementary figures/Figure S1.TIF
- Supplementary files/Supplementary figures/Figure S2.TIF
- Supplementary files/Supplementary figures/Figure S3.TIF
- Supplementary files/Supplementary figures/Figure S4.TIF
- Supplementary files/Supplementary figures/Figure S5.TIF
- Supplementary files/Supplementary Tables.docx
